# Supplementary material for: Being Present: A single-arm feasibility study of audio-based mindfulness meditation for colorectal cancer patients and caregivers
Source: PLoS One. 2018 Jul 23;13(7):e0199423. doi: 10.1371/journal.pone.0199423 (PMC6056029; doi:10.1371/journal.pone.0199423)
Supplement: S5 Table — (XLSX) [file pone.0199423.s005.xlsx]

## Sheet: Sheet1
S5 Table. NCCN Distress Thermometer Screening Tool for Measuring Distress, Complete Results
	Baseline				Week 4				Week 8
	Patients		Caregivers		Patients		Caregivers		Patients		Caregivers
N	25		11		16		3		18		6
Distress Level in past week	5	1-8	5	1-8	3.5	0-8	5	4-6	3.5	1-8	4	2-5
Practical Problems (N, %)
Treatment decisions	11	0.44	5	0.454545	6	0.375	1	0.333333	7	0.388889	1	0.166667
Insurance/finances	9	0.36	3	0.272727	6	0.375	1	0.333333	5	0.277778	2	0.333333
Transportation	2	0.08	3	0.272727	2	0.125	1	0.333333	1	0.0555556	0	0
Work/school	3	0.12	3	0.272727	2	0.125	2	0.666667	2	0.111111	3	0.5
Child care	0	0	2	0.181818	1	0.0625	1	0.333333	1	0.0555556	1	0.166667
Housing	2	0.08	0	0	1	0.0625	0	0	1	0.0555556	1	0.166667
Family Problems (N, %)
Family health issues	8	0.32	10	0.909091	5	0.3125	3	1	4	0.222222	3	0.5
Dealing with partner	6	0.24	4	0.363636	6	0.375	1	0.333333	3	0.166667	1	0.166667
Dealing with children	4	0.16	1	0.0909091	2	0.125	1	0.333333	3	0.166667	0	0
Ability to have children	1	0.04	0	0	0	0	0	0	0	0	0	0
Physical Problems (N, %)
Fatigue	21	0.84	5	0.454545	12	0.75	2	0.666667	13	0.722222	3	0.5
Sleep	14	0.56	6	0.545455	10	0.625	2	0.666667	8	0.444444	2	0.333333
Eating	14	0.56	3	0.272727	6	0.375	0	0	6	0.333333	1	0.166667
Nausea	16	0.64	0	0	5	0.3125	0	0	5	0.277778	0	0
Appearance	12	0.48	2	0.181818	5	0.3125	0	0	7	0.388889	1	0.166667
Skin dry/itchy	12	0.48	2	0.181818	5	0.3125	1	0.333333	8	0.444444	0	0
Tingling in hands/feet	13	0.52	1	0.0909091	7	0.4375	0	0	7	0.388889	0	0
Constipation	13	0.52	0	0	7	0.4375	0	0	4	0.222222	0	0
Memory/concentration	8	0.32	5	0.454545	5	0.3125	1	0.333333	10	0.555556	2	0.333333
Nose dry/congested	10	0.4	1	0.0909091	4	0.25	2	0.666667	4	0.222222	2	0.333333
Pain	8	0.32	3	0.272727	3	0.1875	2	0.666667	4	0.222222	0	0
Indigestion	10	0.4	0	0	4	0.25	0	0	5	0.277778	0	0
Diarrhea	8	0.32	0	0	3	0.1875	0	0	4	0.222222	0	0
Bathing/dressing	6	0.24	0	0	3	0.1875	0	0	2	0.111111	0	0
Breathing	5	0.2	0	0	1	0.0625	1	0.333333	1	0.0555556	0	0
Changes in urination	3	0.12	1	0.0909091	2	0.125	0	0	1	0.0555556	0	0
Feeling swollen	4	0.16	0	0	2	0.125	0	0	3	0.166667	0	0
Getting around	4	0.16	0	0	1	0.0625	0	0	2	0.111111	0	0
Mouth sores	4	0.16	0	0	3	0.1875	0	0	1	0.0555556	0	0
Sexual	3	0.12	1	0.0909091	3	0.1875	0	0	1	0.0555556	0	0
Fevers	2	0.08	0	0	0	0	0	0	0	0	0	0
Substance abuse	0	0	0	0	0	0	0	0	0	0	0	0
Emotional Problems (N, %)
Worry	18	0.72	10	0.909091	12	0.75	3	1	14	0.777778	4	0.666667
Fears	10	0.4	9	0.818182	8	0.5	1	0.333333	8	0.444444	4	0.666667
Nervousness	12	0.48	7	0.636364	5	0.3125	1	0.333333	9	0.5	1	0.166667
Sadness	10	0.4	7	0.636364	4	0.25	1	0.333333	6	0.333333	1	0.166667
Loss of interest in activities	6	0.24	6	0.545455	2	0.125	1	0.333333	3	0.166667	2	0.333333
Depression	6	0.24	5	0.454545	3	0.1875	0	0	6	0.333333	0	0
Spiritual/religious concerns	3	0.12	2	0.181818	1	0.0625	0	0	2	0.111111	1	0.166667
Other*	4	0.16	2	0.181818	2	0.125	0	0	3	0.166667	0	0
National Comprehensive Cancer Network (NCCN) Distress Thermometer screening tool for measuring distress.
Distress is reported on a scale of 0 (no distress) to 10 (extreme distress).
*Patients: "Getting projects started... Dealing with distractions as efficiently as I have in the past"; "Family dynamics and tension between my mom and my girlfriend about which treatment options to pursue"
Caregivers: "I am fearful of doing all that I can do to help my son overcome his colon cancer... I worry I am not doing enough research or that I am not understanding the information I find"; "General anxiety about my partner's health, fear about the next round of treatment, long-term health (if there is such a thing)"
Three patients who completed baseline surveys were not evaluable.
