# Supplementary material for: Being Present: A single-arm feasibility study of audio-based mindfulness meditation for colorectal cancer patients and caregivers
Source: PLoS One. 2018 Jul 23;13(7):e0199423. doi: 10.1371/journal.pone.0199423 (PMC6056029; doi:10.1371/journal.pone.0199423)
Supplement: S8 Table — (XLSX) [file pone.0199423.s008.xlsx]

## Sheet: Sheet1
S8 Table. Complete Validated Survey Results
	Baseline						Week 4						Week 8
	Total		Patients		Caregivers		Total		Patients		Caregivers		Total		Patients		Caregivers
NIH PROMIS N	34		25		9		19		16		3		23		17		6
Short Forms, median (standard error)
Anxiety 4a	59.5	(2.6)	57.7	(2.6)	61.4	(2.6)	57.7	(2.6)	55.8	(2.7)	57.7	(2.6)	55.8	(2.7)	55.8	(2.7)	55.8	(2.7)
Depression 4a	55.7	(2.3)	55.7	(2.3)	55.7	(2.3)	55.7	(2.3)	53.9	(2.4)	55.7	(2.3)	53.9	(2.4)	55.7	(2.3)	49	(3.2)
Fatigue 6a	57.5	(1.9)	58.8	(1.9)	55.1	(2.0)	56.3	(1.9)	55.1	(2.0)	60	(1.9)	55.1	(2.0)	56.3	(1.9)	50.9	(2.0)
Sleep Disturbance 4a	52.4	(3.4)	52.4	(3.4)	52.4	(3.4)	54.3	(3.4)	54.3	(3.4)	52.4	(3.4)	50.5	(3.4)	52.4	(3.4)	48.4	(3.4)
Global Mental Health	45.8	(3.6)	45.8	(3.6)	45.8	(3.6)	48.3	(3.7)	48.3	(3.7)	45.8	(3.6)	48.3	(3.7)	45.8	(3.6)	50.8	(3.7)
Global Pysical Health	44.9	(4.3)	42.3	(4.2)	47.7	(4.4)	47.7	(4.4)	47.7	(4.4)	50.8	(4.6)	47.7	(4.4)	44.9	(4.3)	54.1	(4.7)
Steinhauser N	33		25		8		18		15		3		22		16		6
"Are You at Peace?" median, range	3	1-5	3	1-5	3	1-4	3	2-5	3.5	2-5	3	3-4	4	2-5	4	2-5	4	3-4
5 Facet Mindfulness Short Form* N	32		24		8		19		16		3		23		17		6
Short Form, median (standard deviation)
Acting with Awareness	12.5938	(4.09)	12.0417	(4.05)	14.25	(3.99)	11.1053	(3.14)	10.875	(2.94)	12.3333	(4.62)	11.087	(3.94)	11	(4.29)	11.3333	(3.08)
Describing	15.3438	(2.32)	15.5417	(2.32)	14.75	(2.37)	15.6842	(2.08)	15.75	(2.24)	15.3333	(1.15)	15.9565	(2.1)	16.0588	(2.19)	15.6667	(1.97)
Non-judging	13.125	(3.98)	13.75	(3.65)	11.25	(4.59)	12.4211	(4.61)	12.875	(4.56)	10	(5)	12.2174	(4.83)	13.1176	(4.87)	9.66667	(4.03)
Non-reacting	15.6562	(3.89)	15.25	(4.10)	16.875	(3.09)	16.7368	(3.84)	16.25	(3.80)	19.3333	(3.51)	17.1304	(3.84)	16.5882	(3.92)	18.6667	(3.44)
Observing	14.4375	(3.86)	14.5417	(3.72)	14.125	(4.52)	15.5789	(3.25)	15.6875	(3.30)	15	(3.61)	15.5217	(3.15)	15.2941	(3.24)	16.1667	(3.06)
National Institutes of Health Patient Reported Outcomes Measurement Information System (NIH PROMIS):
Incomplete and exluded from analysis: 1 non-evaluable caregiver at baseline, anxiety, sleep, and global; 1 patient at baseline, sleep; 1 caregiver at week 8, depression
2 patients at baseline and 1 patient at week 4, global mental health; 1 patient at baseline, global physical health. Three patients who completed baseline surveys were not evaluable.
Steinhauser "Are you at peace?" One-item Spiritual Probe: 1=not at all; 2=a little bit; 3=a moderate amount; 4= quite a bit; 5=completely
*5 Facet Mindfulness missing values (4 at Baseline; 3 at Week 4; 1 at Week 8) were filled with "3" (sometimes true). One patient who completed 9 of 24 items on the Baseline survey only was excluded from the analysis.
Two patients who completed baseline surveys were not evaluable. Exclusion of one patient who participated in both the focus group and the intervention did not change the findings (data not shown).
